# Supplementary material for: Comparative Study of Biochar Modified with Different Functional Groups for Efficient Removal of Pb(II) and Ni(II)
Source: Int J Environ Res Public Health. 2022 Sep 6;19(18):11163. doi: 10.3390/ijerph191811163 (PMC9517685; doi:10.3390/ijerph191811163)
Supplement: Supplementary file 1 [file ijerph-19-11163-s001.zip]

Archive with 1 entries (1 files):
- ijerph-1865042-supplementary.pdf
